# Supplementary material for: Dopamine Transporter Genetic Reduction Induces Morpho-Functional Changes in the Enteric Nervous System
Source: Biomedicines. 2021 Apr 24;9(5):465. doi: 10.3390/biomedicines9050465 (PMC8146213; doi:10.3390/biomedicines9050465)
Supplement: Supplementary file 1 [file biomedicines-09-00465-s001.zip]

Archive with 1 entries (1 files):
- biomedicines-1179454-supplementary.pdf
